# Supplementary material for: Identification of Thermophilic Aerobic Sporeformers in Bedding Material of Compost-Bedded Dairy Cows Using Microbial and Molecular Methods
Source: Animals (Basel). 2021 Oct 4;11(10):2890. doi: 10.3390/ani11102890 (PMC8532821; doi:10.3390/ani11102890)
Supplement: Supplementary file 1 [file animals-11-02890-s001.zip]

Archive with 1 entries (1 files):
- animals-1366846-supplementary.pdf
